# Supplementary material for: Balanced gene dosage control rather than parental origin underpins genomic imprinting
Source: Nat Commun. 2022 Jul 29;13:4391. doi: 10.1038/s41467-022-32144-z (PMC9338321; doi:10.1038/s41467-022-32144-z)
Supplement: Supplementary file 4 — Source data [file 41467_2022_32144_MOESM4_ESM.xlsx]

## Sheet: Fig.1d
	ttest	embryo weight (mg)
		WT	1042.4	1096.8	1000.1	1004.5	1146.7	948.7	971.2	987.5	991.6	1011.1	1050.5	1054.7	1062.3	1066.9	1080	1080.3	1101.5	1104.7	1110.3	1114.2	1115.3	1118.1	1121.5	1129.2	1129.6	1149.5	1154.2	1158.9	1162.1	1175.1	1175.5	1179.1	1191.3	1192.1	1195.2	1210.5	1216.7	1217.5	1221.7	1223.3	1229.9	1232.4	1238.4	1239.6	1243.4	1250.1	1251.7
	0.176378	ΔM	1207.4	1220.1	1083.1	1083.1	1089.1	1105.2	1211.3	1047	1366.4	1169.7	1189.4	1205	1296.4	1061.3	1064.1	1086.2	1109.5	1120.4	1120.8	1170.6	1184.2	1192.9	1199.9	1206.8	1235.2	1300.2	1364.1
	1.41563e-14	ΔBi	846.9	721.9	753.4	759.8	782.5	812.6	822.3	823.2	849.2	927.9	932.8	951.5	955.1	1066.1	1132.3
	3.87875e-35	ΔP	665.9	683.1	698	699.8	700.6	704.5	737.4	748.8	753.8	763.9	767.7	772.3	778.8	780.3	784.3	788.8	789.4	794.2	798.4	804.8	806.8	810.5	813.8	815.2	822	828.5	834.1	834.6	836.6	837.3	837.6	842	844.3	867.1	869	874.1	876.1	877.6	880.1	886	891.1	892.5	894.4	902.4	912.8	923.1	931.6
		Anova: Single Factor, all groups								Jarque-Bera test for normal distibution								min	max	median
																		948.7	1528.5	1217.5
		SUMMARY									WT	ΔM	ΔBi	ΔP				1047	1366.4	1184.2
		Groups	Count	Sum	Average	Variance				observations	75	27	15	64				721.9	1132.3	846.9
		Column 1	75	89995.1	1199.93	21755.8				skewness	0.0809443	0.605478	0.849979	0.350455				665.9	1149.7	843.15
		Column 2	27	28696.4	1062.83	22040.9				kurtosis	-0.521842	-0.144571	0.206535	-0.399129
		Column 3	15	13137.5	875.833	13713				JB	0.932897	1.67323	1.83282	1.73488
		Column 4	64	55419.5	865.93	11572.7				p-value	0.627226	0.433174	0.399952	0.420025
		ANOVA
		Source of Variation	SS	df	MS	F	P-value	F crit
		Between Groups	4.27056e+06	3	1.42352e+06	81.1724	4.48398e-33	2.65565
		Within Groups	3.10405e+06	177	17537
		Total	7.37462e+06	180
		Anova: Single Factor- WT to dP
		SUMMARY
		Groups	Count	Sum	Average	Variance
		Column 1	64	55419.5	865.93	11572.7
		Column 2	75	89995.1	1199.93	21755.8
		ANOVA
		Source of Variation	SS	df	MS	F	P-value	F crit
		Between Groups	3.85241e+06	1	3.85241e+06	225.643	9.43994e-31	3.91023
		Within Groups	2.339e+06	137	17073
		Total	6.19141e+06	138
		Anova: Single Factor- WT to dBi
		SUMMARY
		Groups	Count	Sum	Average	Variance
		Column 1	15	13137.5	875.833	13713
		Column 2	75	89995.1	1199.93	21755.8
		ANOVA
		Source of Variation	SS	df	MS	F	P-value	F crit
		Between Groups	1.31302e+06	1	1.31302e+06	64.1241	4.46868e-12	3.94932
		Within Groups	1.80191e+06	88	20476.2
		Total	3.11493e+06	89
		Anova: Single Factor- WT to dM
		SUMMARY
		Groups	Count	Sum	Average	Variance
		Column 1	75	90795.1	1210.6	16983.5
		Column 2	27	31689.4	1173.68	7800.87
		ANOVA
		Source of Variation	SS	df	MS	F	P-value	F crit
		Between Groups	27061.1	1	27061.1	1.85401	0.176378	3.93614
		Within Groups	1.4596e+06	100	14596
		Total	1.48666e+06	101
[truncated: 28 more columns]

## Sheet: Fig.1g,h
	E8.5	IG-CGI												Jarque-Bera test for normal distibution						E18.5	IG-CGI																		Jarque-Bera test for normal distibution
	WT	48.5671	53.9164	43.4464	39.6621															WT	49.6593	52.68	49.1264	48.2064	53.6107	49.2979
	ΔM	97.5693	97.4136	95.84	97.7879	96.5579	98.6807	98.005	97.9529	98.3636				WT	IG-CGI	IG-TRE	Gtl2-DMR			ΔM	97.6964	97.5036																	WT	IG-CGI	IG-TRE	Gtl2-DMR
	ΔBi	-	-	-										observations	4	4	4			Δbi	-	-	-	-															observations	6	6	6
	ΔP	16.2257	16.0714	6.70714	9.67929	8.56929	9.86	8.04071	9.315	8.505	9.15	8.49357		skewness	0.290527	-0.516943	-0.516943			ΔP	11.0964	11.5471	8.35071	9.72143	9.26714	9.70357	7.33429	9.35643	7.42	9.88214	9.39929	7.35714	8.52357	10.3971	10.2371	11.0421	10.6207		skewness	0.826927	-1.15542	1.52925
														kurtosis	-1.42594	1.31815	1.31815			ΔP live	15.4829	13.3814	16.8576	17.3443															kurtosis	-1.34874	0.0562309	3.32657
	E8.5	IG-TRE												JB	0.395156	0.46774	0.46774																						JB	1.13859	1.33579	5.10511
	WT	53.8862	49.8175	48.63	42.9513									p-value	0.820716	0.791465	0.791465			E18.5	IG-TRE																		p-value	0.565926	0.512788	0.0778822
	ΔM	49.5962	55.21	44.205	31.8975	44.4788	47.8	50.9975	44.7425											WT	64.605	62.895	66.06	54.41	48.06	62.3837
	ΔBi	18.4475	18.4475	18.4475										dM	IG-CGI	IG-TRE	Gtl2-DMR			ΔM	62.06	56.91	54.6587																dM	IG-CGI	IG-TRE	Gtl2-DMR
	ΔP	15.39	7.44	5.1	7.51625	5.7875	5.34625	5.80875	12.34	27.2613	19.4588	24.35		observations	9	8	7			ΔBi	49.4125	44.2387	44.4875	51.0275															observations	2	3	2
														skewness	-1.1513	-0.123002	-0.123002			ΔP	43.5675	39.4562	46.7638	45.3737	45.01	46.1975	37.9062	45.7325	33.83	45.0988	46.9288	45.2412	51.225	51.4038	43.0588	47.8975	44.9475		skewness	#DIV/0!	1.07171	#DIV/0!
	E8.5	Gtl2-DMR												kurtosis	2.49172	0.22341	0.22341			ΔP live	52.19	58.33	55.12	52.9433															kurtosis	#DIV/0!	#DIV/0!	#DIV/0!
	WT	49.1963	39.035	50.375	49.5662									JB	4.3165	0.03681	0.0322088																						JB	#DIV/0!	#DIV/0!	#DIV/0!
	ΔM	43.5388	35.4075	45.1475	44.815	24.5188	55.9638	33.935						p-value	0.115527	0.981763	0.984025			E18.5	Gtl2-DMR																		p-value	#DIV/0!	#DIV/0!	#DIV/0!
	ΔBi	13.86	8.96875																	WT	50.615	68.3562	41.4975	51.7	49.41	46.6575
	ΔP	7.48625	14.5475	9.23125	8.16625	6.435	6.12875	4.8925	9.1775	20.16	17.29	12.225		dBi	IG-CGI	IG-TRE	Gtl2-DMR			ΔM	36.0962	48.1937																	dBi	IG-CGI	IG-TRE	Gtl2-DMR
														observations	0	3	2			ΔBi	9.9775	12.2662	20.4475	20.46															observations	0	4	4
														skewness	#DIV/0!	#DIV/0!	#DIV/0!			ΔP	4.21125	11.1037	7.2025	7.835	17.8987	9.585	10.3213	12.4275	12.8138	10.5738	5.61625	4.43	33.4038	22.0038	12.2575	18.095	8.965		skewness	#REF!	0.182123	-0.149483
														kurtosis	#DIV/0!	#DIV/0!	#DIV/0!			ΔP live	31.0775	32.86	41.1983	45.0911															kurtosis	#REF!	-4.90869	-5.14321
														JB	#DIV/0!	#DIV/0!	#DIV/0!																						JB	#REF!	4.03798	4.42366
	ttest	IG-CGI	IG-TRE	Gtl2-DMR										p-value	#DIV/0!	#DIV/0!	#DIV/0!			ttest	IG-CGI	IG-TRE	Gtl2-DMR																p-value	#REF!	0.13279	0.1095
	WT to dM	3.70835e-11	0.497081	0.264927																WT to dM	1.10081e-07	0.686964	0.255856
	WT to dBi	#REF!	9.19763e-05	0.00114886										dP	IG-CGI	IG-TRE	Gtl2-DMR			WT to dBi	#DIV/0!	0.0116542	0.000117672																dP	IG-CGI	IG-TRE	Gtl2-DMR
	WT to dP	1.02934e-09	1.33766e-06	1.38789e-08										observations	11	11	11			WT to dP	3.48289e-24	3.94526e-06	6.70039e-10																observations	17	17	17
														skewness	1.56926	0.891753	0.91262			WT to dP live	4.58111e-09	0.210295	0.0321667																skewness	-0.348449	-0.92413	1.67122
														kurtosis	1.38851	-0.690205	-0.223882																						kurtosis	-0.785462	1.47786	3.49807
														JB	5.39836	1.67625	1.54991																						JB	0.78102	3.96676	16.581
														p-value	0.0672606	0.43252	0.460724																						p-value	0.676712	0.137603	0.000250891
																																							dP live	IG-CGI	IG-TRE	Gtl2-DMR
																																							observations	4	4	4
	WT						ΔM						ΔBi						ΔP						live														skewness	-0.997658	0.970844	0.224015
	IG-CGI		IG-TRE		Gtl2-DMR		IG-CGI		IG-TRE		Gtl2-DMR		IG-CGI		IG-TRE		Gtl2-DMR		IG-CGI		IG-TRE		Gtl2-DMR		IG-CGI		IG-TRE		Gtl2-DMR										kurtosis	-0.0655086	-0.196808	-4.07431
	e8.5	e18.5	e8.5	e18.5	e8.5	e18.5	e8.5	e18.5	e8.5	e18.5	e8.5	e18.5	e8.5	e18.5	e8.5	e18.5	e8.5	e18.5	e8.5	e18.5	e8.5	e18.5	e8.5	e18.5	WT	ΔP	WT	ΔP	WT	ΔP									JB	0.664263	0.634814	2.80012
avg	46.398	50.4886	48.8212	64.52	47.0431	53.4896	97.5745	97.6	46.1159	57.8762	40.4752	42.145	#DIV/0!	#DIV/0!	18.4475	47.2916	11.4144	15.7878	10.0561	9.48567	12.3453	44.6846	10.5218	12.279	50.3717	15.7665	54.9513	54.6458	49.2558	37.5567									p-value	0.717393	0.728034	0.246582
stdev	6.19988	1.91644	4.51443	1.58421	5.36139	13.6582	0.88659	0.136371	6.88542	3.79406	10.1078	8.55422	#DIV/0!	#DIV/0!	0	3.44664	3.45864	5.46819	3.13264	1.32105	8.13058	4.3812	4.93697	7.2866	2.85769	1.77473	7.1772	2.75243	2.52478	6.685
	48.5671	49.6593	53.8862	64.605	49.1963	50.615	97.5693	97.6964	49.5962	62.06	43.5388	36.0962	-	-	18.4475	49.4125	13.86	9.9775	16.2257	11.0964	15.39	43.5675	7.48625	4.21125	48.2064	15.4829	54.41	52.19	51.7	31.0775
	53.9164	52.68	49.8175	62.895	39.035	68.3562	97.4136	97.5036	55.21	56.91	35.4075	48.1937	-	-	18.4475	44.2387	8.96875	12.2662	16.0714	11.5471	7.44	39.4562	14.5475	11.1037	53.6107	13.3814	48.06	58.33	49.41	32.86
	43.4464	49.1264	48.63	66.06	50.375	41.4975	95.84		44.205	54.6587	45.1475		-	-	18.4475	44.4875		20.4475	6.70714	8.35071	5.1	46.7638	9.23125	7.2025	49.2979	16.8576	62.3837	55.12	46.6575	41.1983
	39.6621		42.9513		49.5662		97.7879		31.8975		44.815			-		51.0275		20.46	9.67929	9.72143	7.51625	45.3737	8.16625	7.835		17.3443		52.9433		45.0911
							96.5579		44.4788		24.5188								8.56929	9.26714	5.7875	45.01	6.435	17.8987
							98.6807		47.8		55.9638								9.86	9.70357	5.34625	46.1975	6.12875	9.585
							98.005		50.9975		33.935								8.04071	7.33429	5.80875	37.9062	4.8925	10.3213
							97.9529		44.7425										9.315	9.35643	12.34	45.7325	9.1775	12.4275
							98.3636												8.505	7.42	27.2613	33.83	20.16	12.8138
																			9.15	9.88214	19.4588	45.0988	17.29	10.5738
																			8.49357	9.39929	24.35	46.9288	12.225	5.61625
																				7.35714		45.2412		4.43
																				8.52357		51.225		33.4038
																				10.3971		51.4038		22.0038
																				10.2371		43.0588		12.2575
																				11.0421		47.8975		18.095
																				10.6207		44.9475		8.965
	Anova: Single Factor, all groups, IG-CGI																			Anova: Single Factor, all groups, IG-CGI
	SUMMARY																			SUMMARY
	Groups	Count	Sum	Average	Variance															Groups	Count	Sum	Average	Variance
	Row 1	4	185.592	46.398	38.4385															Row 1	6	302.581	50.4301	4.73975
	Row 2	9	878.171	97.5745	0.786041															Row 2	2	195.2	97.6	0.0185969
	Row 3	11	110.617	10.0561	9.81343															Row 3	17	161.256	9.48567	1.74517
																				Row 4	4	63.0662	15.7665	3.14966
	ANOVA
	Source of Variation	SS	df	MS	F	P-value	F crit													ANOVA
	Between Groups	37945.2	2	18972.6	1813.18	3.03757e-24	3.4668													Source of Variation	SS	df	MS	F	P-value	F crit
	Within Groups	219.738	21	10.4637																Between Groups	18854.2	3	6284.74	2571.96	3.00139e-31	2.99124
																				Within Groups	61.089	25	2.44356
	Total	38165	23
																				Total	18915.3	28
	Anova: Single Factor, WT to dP, IG-CGI
	SUMMARY																			Anova: Single Factor, WT to dP, IG-CGI
	Groups	Count	Sum	Average	Variance
	Row 1	11	110.617	10.0561	9.81343															SUMMARY
	Row 2	4	185.592	46.398	38.4385															Groups	Count	Sum	Average	Variance
																				Row 1	6	302.581	50.4301	4.73975
																				Row 2	17	161.256	9.48567	1.74517
	ANOVA
	Source of Variation	SS	df	MS	F	P-value	F crit
	Between Groups	3874.16	1	3874.16	235.953	1.02934e-09	4.66719													ANOVA
	Within Groups	213.45	13	16.4192																Source of Variation	SS	df	MS	F	P-value	F crit
																				Between Groups	7434.68	1	7434.68	3024.49	3.48289e-24	4.32479
	Total	4087.61	14																	Within Groups	51.6214	21	2.45816
	Anova: Single Factor, WT to dM, IG-CGI																			Total	7486.3	22
	SUMMARY																			Anova: Single Factor, WT to dP live, IG-CGI
	Groups	Count	Sum	Average	Variance
	Row 1	4	185.592	46.398	38.4385															SUMMARY
	Row 2	9	878.171	97.5745	0.786041															Groups	Count	Sum	Average	Variance
																				Row 1	6	302.581	50.4301	4.73975
																				Row 2	4	63.0662	15.7665	3.14966
	ANOVA
	Source of Variation	SS	df	MS	F	P-value	F crit
	Between Groups	7252.71	1	7252.71	656.063	3.70835e-11	4.84434													ANOVA
	Within Groups	121.604	11	11.0549																Source of Variation	SS	df	MS	F	P-value	F crit
																				Between Groups	2883.75	1	2883.75	695.976	4.58111e-09	5.31766
	Total	7374.31	12																	Within Groups	33.1477	8	4.14347
	Anova: Single Factor, all groups, IG-TRE																			Total	2916.9	9
	SUMMARY																			Anova: Single Factor, WT to dM live, IG-CGI
	Groups	Count	Sum	Average	Variance
	Row 1	4	195.285	48.8212	20.3801															SUMMARY
	Row 2	8	368.928	46.1159	47.4089															Groups	Count	Sum	Average	Variance
	Row 3	3	55.3425	18.4475	0															Row 1	2	195.2	97.6	0.0185969
	Row 4	11	135.799	12.3453	66.1064															Row 2	6	302.581	50.4301	4.73975
	ANOVA																			ANOVA
	Source of Variation	SS	df	MS	F	P-value	F crit													Source of Variation	SS	df	MS	F	P-value	F crit
	Between Groups	7300.32	3	2433.44	50.7897	4.69154e-10	3.04912													Between Groups	3337.5	1	3337.5	844.317	1.10081e-07	5.98738
	Within Groups	1054.07	22	47.9121																Within Groups	23.7174	6	3.95289
	Total	8354.39	25																	Total	3361.21	7
	Anova: Single Factor, WT to dP, IG-TRE
																				Anova: Single Factor, all groups, IG-TRE
	SUMMARY
	Groups	Count	Sum	Average	Variance															SUMMARY
	Row 1	11	135.799	12.3453	66.1064															Groups	Count	Sum	Average	Variance
	Row 2	4	195.285	48.8212	20.3801															Row 1	6	358.414	59.7356	49.077
																				Row 2	3	173.629	57.8762	14.3949
																				Row 3	4	189.166	47.2916	11.8793
	ANOVA																			Row 4	17	759.639	44.6846	19.1949
	Source of Variation	SS	df	MS	F	P-value	F crit													Row 5	4	218.583	54.6458	7.57585
	Between Groups	3902.78	1	3902.78	70.2517	1.33766e-06	4.66719
	Within Groups	722.204	13	55.5542
																				ANOVA
	Total	4624.98	14																	Source of Variation	SS	df	MS	F	P-value	F crit
																				Between Groups	1350.77	4	337.693	15.3098	7.70127e-07	2.7014
	Anova: Single Factor, WT to dBi, IG-TRE																			Within Groups	639.66	29	22.0572
	SUMMARY																			Total	1990.43	33
	Groups	Count	Sum	Average	Variance
	Row 1	3	55.3425	18.4475	0															Anova: Single Factor, WT to dP, IG-TRE
	Row 2	4	195.285	48.8212	20.3801
																				SUMMARY
																				Groups	Count	Sum	Average	Variance
	ANOVA																			Row 1	17	759.639	44.6846	19.1949
	Source of Variation	SS	df	MS	F	P-value	F crit													Row 2	6	358.414	59.7356	49.077
	Between Groups	1581.54	1	1581.54	129.337	9.19763e-05	6.60789
	Within Groups	61.1402	5	12.228
																				ANOVA
	Total	1642.68	6																	Source of Variation	SS	df	MS	F	P-value	F crit
																				Between Groups	1004.62	1	1004.62	38.1844	3.94526e-06	4.32479
	Anova: Single Factor, WT to dM, IG-TRE																			Within Groups	552.504	21	26.3097
	SUMMARY																			Total	1557.13	22
	Groups	Count	Sum	Average	Variance
	Row 1	4	195.285	48.8212	20.3801															Anova: Single Factor, WT to dP live, IG-TRE
	Row 2	8	368.928	46.1159	47.4089
																				SUMMARY
																				Groups	Count	Sum	Average	Variance
	ANOVA																			Row 1	6	358.414	59.7356	49.077
	Source of Variation	SS	df	MS	F	P-value	F crit													Row 2	4	218.583	54.6458	7.57585
	Between Groups	19.5166	1	19.5166	0.496601	0.497081	4.9646
	Within Groups	393.003	10	39.3003
																				ANOVA
	Total	412.519	11																	Source of Variation	SS	df	MS	F	P-value	F crit
																				Between Groups	62.1744	1	62.1744	1.85517	0.210295	5.31766
	Anova: Single Factor, all groups, Gtl2-DMR																			Within Groups	268.113	8	33.5141
	SUMMARY																			Total	330.287	9
	Groups	Count	Sum	Average	Variance
	Row 1	4	188.172	47.0431	28.7445															Anova: Single Factor, WT to dBi, IG-TRE
	Row 2	7	283.326	40.4752	102.168
	Row 3	2	22.8287	11.4144	11.9622															SUMMARY
	Row 4	11	115.74	10.5218	24.3736															Groups	Count	Sum	Average	Variance
																				Row 1	4	189.166	47.2916	11.8793
																				Row 2	6	358.414	59.7356	49.077
	ANOVA
	Source of Variation	SS	df	MS	F	P-value	F crit
	Between Groups	6290.68	3	2096.89	43.9167	5.48919e-09	3.09839													ANOVA
	Within Groups	954.941	20	47.747																Source of Variation	SS	df	MS	F	P-value	F crit
																				Between Groups	371.651	1	371.651	10.5799	0.0116542	5.31766
	Total	7245.62	23																	Within Groups	281.023	8	35.1279
	Anova: Single Factor, WT to dP, Gtl2-DMR																			Total	652.675	9
	SUMMARY																			Anova: Single Factor, WT to dM, IG-TRE
	Groups	Count	Sum	Average	Variance
	Row 1	11	115.74	10.5218	24.3736															SUMMARY
	Row 2	4	188.172	47.0431	28.7445															Groups	Count	Sum	Average	Variance
																				Row 1	6	358.414	59.7356	49.077
																				Row 2	3	173.629	57.8762	14.3949
	ANOVA
	Source of Variation	SS	df	MS	F	P-value	F crit
	Between Groups	3912.5	1	3912.5	154.143	1.38789e-08	4.66719													ANOVA
	Within Groups	329.97	13	25.3823																Source of Variation	SS	df	MS	F	P-value	F crit
																				Between Groups	6.91455	1	6.91455	0.176536	0.686964	5.59145
	Total	4242.47	14																	Within Groups	274.175	7	39.1679
	Anova: Single Factor, WT to dBi, Gtl2-DMR																			Total	281.09	8
	SUMMARY
	Groups	Count	Sum	Average	Variance															Anova: Single Factor, all groups, Gtl2-DMR
	Row 1	2	22.8287	11.4144	11.9622
	Row 2	4	188.172	47.0431	28.7445															SUMMARY
																				Groups	Count	Sum	Average	Variance
																				Row 1	6	308.236	51.3727	82.5454
	ANOVA																			Row 2	2	84.29	42.145	73.1748
	Source of Variation	SS	df	MS	F	P-value	F crit													Row 3	4	63.1512	15.7878	29.9011
	Between Groups	1692.54	1	1692.54	68.9457	0.00114886	7.70865													Row 4	17	208.744	12.279	53.0945
	Within Groups	98.1957	4	24.5489																Row 5	4	150.227	37.5567	44.6893
	Total	1790.74	5
																				ANOVA
	Anova: Single Factor, WT to dM, Gtl2-DMR																			Source of Variation	SS	df	MS	F	P-value	F crit
																				Between Groups	8478.9	4	2119.73	38.0663	6.1027e-11	2.71408
	SUMMARY																			Within Groups	1559.18	28	55.6852
	Groups	Count	Sum	Average	Variance
	Row 1	4	188.172	47.0431	28.7445															Total	10038.1	32
	Row 2	7	283.326	40.4752	102.168
																				Anova: Single Factor, WT to dP, Gtl2-DMR
	ANOVA																			SUMMARY
	Source of Variation	SS	df	MS	F	P-value	F crit													Groups	Count	Sum	Average	Variance
	Between Groups	109.806	1	109.806	1.41332	0.264927	5.11736													Row 1	17	208.744	12.279	53.0945
	Within Groups	699.242	9	77.6936																Row 2	6	308.236	51.3727	82.5454
	Total	809.048	10
																				ANOVA
																				Source of Variation	SS	df	MS	F	P-value	F crit
																				Between Groups	6777.74	1	6777.74	112.762	6.70039e-10	4.32479
																				Within Groups	1262.24	21	60.1066
																				Total	8039.98	22
																				Anova: Single Factor, WT to dP live, Gtl2-DMR
																				SUMMARY
																				Groups	Count	Sum	Average	Variance
																				Row 1	6	308.236	51.3727	82.5454
																				Row 2	4	150.227	37.5567	44.6893
																				ANOVA
																				Source of Variation	SS	df	MS	F	P-value	F crit
																				Between Groups	458.115	1	458.115	6.70254	0.0321667	5.31766
																				Within Groups	546.795	8	68.3494
																				Total	1004.91	9
																				Anova: Single Factor, WT to dBi, Gtl2-DMR
																				SUMMARY
																				Groups	Count	Sum	Average	Variance
																				Row 1	4	63.1512	15.7878	29.9011
																				Row 2	6	308.236	51.3727	82.5454
																				ANOVA
																				Source of Variation	SS	df	MS	F	P-value	F crit
																				Between Groups	3039.08	1	3039.08	48.3901	0.000117672	5.31766
																				Within Groups	502.43	8	62.8038
																				Total	3541.51	9
																				Anova: Single Factor, WT to dM Gtl2-DMR
																				SUMMARY
																				Groups	Count	Sum	Average	Variance
																				Row 1	6	308.236	51.3727	82.5454
																				Row 2	2	84.29	42.145	73.1748
																				ANOVA
																				Source of Variation	SS	df	MS	F	P-value	F crit
																				Between Groups	127.726	1	127.726	1.57718	0.255856	5.98738
																				Within Groups	485.902	6	80.9836
																				Total	613.628	7

## Sheet: Fig.1i,j
		weight (mg)	Gtl2-DMR		Jarque-Bera test for normal distibution								Rank weight	Rank Gtl2		Spearman correlation	0.498901
	WT	1158.9	50.615													Pearson correlation	0.595227
	WT	1266.9	68.3562		observations	23
	WT	1239.6	41.4975		skewness	0.85992
	WT	1345.7	55		kurtosis	-0.581215
	ΔM	1235.2	36.0962		JB	3.15834
	ΔM	1199.9	50		p-value	0.206146
	ΔM	1039	48.1937
	ΔBi	812.6	9.9775
	ΔBi	849.2	12.2662
	ΔP	665.9	4.21125										14	14
	ΔP	704.5	11.1037										13	6
	ΔP	753.8	7.2025										12	11
	ΔP	828.5	7.835										11	10
	ΔP	834.1	15										10	4
	ΔP	837.6	9.585										9	9
	ΔP	842	10.3213										8	8
	ΔP	844.3	12.4275										7	5
	ΔP	874.1	10.5738										6	7
	ΔP	886	5.61625										5	12
	ΔP	902.4	4.43										4	13
	ΔP	923.1	33.4038										3	1
	ΔP	934	22.0038										2	3
	ΔP	991.6	26										1	2
	ΔP#1	923.1	33.4038
	ΔP#2	991.6	26
	ΔP#3	934	22.0038
	ΔP#4	834.1	15
	ΔP#5	844.3	12.4275
	ΔP#6	704.5	11.1037
	ΔP#7	874.1	10.5738
	ΔP#8	842	10.3213
	ΔP#9	837.6	9.585
	ΔP#10	828.5	7.835
	ΔP#11	753.8	7.2025
	ΔP#12	886	5.61625
	ΔP#13	902.4	4.43
	ΔP#14	665.9	4.21125

## Sheet: Fig.2a
ttest	E8.5
	Dlk1	WT	1.14474	1	0.951248	1	1.22485	1.19641	0.914467	1	0.601269	1.53009	0.985317	0.745954	1.6406	1	1.21684	0.764873	1.53693	0.617862	1.11463	1
0.350803		ΔM	1.07443	0.786264	1.04608	0.763421	0.86359	1.12747
0.00200378		ΔBi	0.260426	0.655731	0.458078
7.47216e-11		ΔP	0.109917	0.209061	0.327106	0.122244	0.29925	0.358784	0.29212	0.223181	0.162184	0.0167864	0.163197	0.370429
	Gtl2	WT	1.01546	1	1.11327	1	0.968621	0.938457	1.12082	1	0.716762	1.12248	1.58253	0.978672	1.09087	1	1.1365	1.09748	0.980699	1.22002	0.958221	1
0.721639		ΔM	1.22845	0.859697	1.06248	1.03401	0.781759	1.17972
2.83556e-05		ΔBi	1.29013	2.16311	1.72662
5.22791e-10		ΔP	1.50181	2.30368	2.27119	1.41336	2.32386	1.61174	2.01104	1.6543	2.32142	2.38089	1.81114	2.92063
	Rian	WT	0.925256	1	1.12186	1	0.958622	1.32773	1.5617	1	0.574241	1.00759	1.11544	1.16167	0.948044	1	1.02498	1.02581	1.33294	1.38314	1.2117	1
0.235828		ΔM	0.972116	1.51	1.5347	1.41726	0.844517	1.01519
0.0334699		ΔBi	0.834457	2.12753	1.48099
2.56512e-08		ΔP	1.592	3.38095	2.38073	0.927624	1.97416	2.16264	2.65056	2.23085	3.24986	1.95573	2.69338	3.27958
	Mirg	WT	1	0.42507	0.74947	0.977535	1.54131	1.01515	1	1.09481	1.14368	1.27941	1.70501	1.33287	1
0.126412		ΔM	0.523105	1.01311	0.768109
0.570892		ΔBi	0.738756	1.71939	1.22907
0.00023325		ΔP	1.03137	1.13137	0.931367	2.802	2.17158	2.54363	1.95188	2.9695	2.73181	2.32816	3.06296
																				Dlk1
																				min	max	median
																				0.601269	1.6406	1
																				0.763421	1.12747	0.954834
																				0.260426	0.655731	0.458078
																				0.0167864	0.370429	0.216121
																				Gtl2
																				min	max	median
																				0.716762	1.58253	1
																				0.781759	1.22845	1.04825
																				1.29013	2.16311	1.72662
																				1.41336	2.92063	2.14111
		Dlk1		Gtl2		Rian		Mirg
		pat	mat	pat	mat	pat	mat	pat	mat											Rian
	WT	92.7333	7.26667	8.46667	91.5333	2.43333	97.5667	6.6	93.4											min	max	median
	WT	91.3333	8.66667	6.2	93.8	2.76667	97.2333	7.36667	92.6333											0.574241	1.5617	1.01629
	WT	100	0	0	100	0	100	0	100											0.844517	1.5347	1.21623
	WT	98	2	0	100	10	90	0	100											0.834457	2.12753	1.48099
	ΔP	81.7333	18.2667	66.3333	33.6667	37.3333	62.6667	43.6333	56.3667											0.927624	3.38095	2.30579
	ΔP	82.8667	17.1333	65	23.3333	41.0333	62.6667	47.6	52.4
	ΔP	83.2667	16.7333	50	50	45.8	54.2	48.3667	51.6333											Mirg
	ΔM	89	11	0	100	3	97	0	100											min	max	median
	ΔM	100	0	11.3333	88.6667	11.3333	88.6667	0.1	99.9											0.42507	1.70501	1.01515
	ΔM	100	0	0	100	0	100	0	100											0.523105	1.01311	0.768109
	ΔM	97	3	0	100	0	100	0	100											0.738756	1.71939	1.22907
	ΔM	100	0	0	100	0	100	0.133333	99.8667											0.931367	3.06296	2.32816
		Dlk1		Gtl2		Rian		Mirg
	avg	pat	mat	pat	mat	pat	mat	pat	mat
	WT	95.5167	4.48333	3.66667	96.3333	3.8	96.2	3.49167	96.5083
	ΔP	82.6222	17.3778	60.4444	35.6667	41.3889	59.8444	46.5333	53.4667
	ΔM	97.2	2.8	2.26667	97.7333	2.86667	97.1333	0.0466667	99.9533
	stdev
	WT	4.14385	4.14385	4.33385	4.33385	4.31337	4.31337	4.04396	4.04396
	ΔP	0.795357	0.795357	9.06969	13.4454	4.24452	4.88823	2.54056	2.54056
	ΔM	4.76445	4.76445	5.06842	5.06842	4.90804	4.90804	0.0649786	0.0649786
	Anova: Single Factor, all groups, Dlk1									Jarque-Bera test for normal distibution
	SUMMARY									Dlk1	WT	ΔM	ΔBi	ΔP
	Groups	Count	Sum	Average	Variance					observations	20	6	3	12
	Row 1	12	2.65426	0.221188	0.0122269					skewness	0.461044	-0.0533115	-1.4988e-15	-0.269393
	Row 2	20	21.1861	1.0593	0.079701					kurtosis	0.0651861	-2.60848	#DIV/0!	-0.806919
	Row 3	6	5.66125	0.943542	0.0250094					JB	0.712081	1.70389	#DIV/0!	0.470704
	Row 4	3	1.37423	0.458078	0.0390665					p-value	0.700444	0.426584	#DIV/0!	0.790293
										Gtl2	WT	ΔM	ΔBi	ΔP
	ANOVA									observations	20	6	3	12
	Source of Variation	SS	df	MS	F	P-value	F crit			skewness	1.55539	-0.359428	-6.4948e-15	0.264697
	Between Groups	5.7491	3	1.91637	38.2861	1.96207e-11	2.8588			kurtosis	6.16773	-1.39625	#DIV/0!	-0.511608
	Within Groups	1.85199	37	0.0500539						JB	39.7648	0.616569	#DIV/0!	0.271
										p-value	2.31834e-09	0.734706	#DIV/0!	0.873279
	Total	7.6011	40
										Rian	WT	ΔM	ΔBi	ΔP
	Anova: Single Factor, WT to dP, Dlk1									observations	20	6	3	12
										skewness	0.150038	-0.0781244	-2.9976e-15	-0.320643
	SUMMARY									kurtosis	1.62638	-2.73915	#DIV/0!	-0.116349
	Groups	Count	Sum	Average	Variance					JB	2.27929	1.88184	#DIV/0!	0.212392
	Row 1	12	2.65426	0.221188	0.0122269					p-value	0.319932	0.390268	#DIV/0!	0.899248
	Row 2	20	21.1861	1.0593	0.079701
										Mirg	WT	ΔM	ΔBi	ΔP
										observations	13	3	3	11
	ANOVA									skewness	-0.0552602	0	1.4988e-15	-0.598782
	Source of Variation	SS	df	MS	F	P-value	F crit			kurtosis	0.908206	#DIV/0!	#DIV/0!	-1.21832
	Between Groups	5.26829	1	5.26829	95.8559	7.47216e-11	4.17088			JB	0.453403	#DIV/0!	#DIV/0!	1.33763
	Within Groups	1.64881	30	0.0549605						p-value	0.797159	#DIV/0!	#DIV/0!	0.512316
	Total	6.9171	31
	Anova: Single Factor, WT to dBi, Dlk1
	SUMMARY
	Groups	Count	Sum	Average	Variance
	Row 1	3	1.37423	0.458078	0.0390665
	Row 2	20	21.1861	1.0593	0.079701
	ANOVA
	Source of Variation	SS	df	MS	F	P-value	F crit
	Between Groups	0.942972	1	0.942972	12.4352	0.00200378	4.32479
	Within Groups	1.59245	21	0.075831
	Total	2.53542	22
	Anova: Single Factor, WT to dM, Dlk1
	SUMMARY
	Groups	Count	Sum	Average	Variance
	Row 1	20	21.1861	1.0593	0.079701
	Row 2	6	5.66125	0.943542	0.0250094
	ANOVA
	Source of Variation	SS	df	MS	F	P-value	F crit
	Between Groups	0.0618503	1	0.0618503	0.905477	0.350803	4.25968
	Within Groups	1.63937	24	0.0683069
	Total	1.70122	25
	Anova: Single Factor, all groups, Gtl2
	SUMMARY
	Groups	Count	Sum	Average	Variance
	Row 1	20	21.0409	1.05204	0.026327
	Row 2	6	6.14613	1.02435	0.0306615
	Row 3	3	5.17986	1.72662	0.190521
	Row 4	12	24.5251	2.04375	0.203819
	ANOVA
	Source of Variation	SS	df	MS	F	P-value	F crit
	Between Groups	8.55492	3	2.85164	32.2016	2.05353e-10	2.8588
	Within Groups	3.27656	37	0.0885558
	Total	11.8315	40
	Anova: Single Factor, WT to dP, Gtl2
	SUMMARY
	Groups	Count	Sum	Average	Variance
	Row 1	12	24.5251	2.04375	0.203819
	Row 2	20	21.0409	1.05204	0.026327
	ANOVA
	Source of Variation	SS	df	MS	F	P-value	F crit
	Between Groups	7.37619	1	7.37619	80.6959	5.22791e-10	4.17088
	Within Groups	2.74222	30	0.0914072
	Total	10.1184	31
	Anova: Single Factor, WT to dBi, Gtl2
	SUMMARY
	Groups	Count	Sum	Average	Variance
	Row 1	3	5.17986	1.72662	0.190521
	Row 2	20	21.0409	1.05204	0.026327
	ANOVA
	Source of Variation	SS	df	MS	F	P-value	F crit
	Between Groups	1.18709	1	1.18709	28.288	2.83556e-05	4.32479
	Within Groups	0.881254	21	0.0419645
	Total	2.06835	22
	Anova: Single Factor, WT to dM, Gtl2
	SUMMARY
	Groups	Count	Sum	Average	Variance
	Row 1	20	21.0409	1.05204	0.026327
	Row 2	6	6.14613	1.02435	0.0306615
	ANOVA
	Source of Variation	SS	df	MS	F	P-value	F crit
	Between Groups	0.00353848	1	0.00353848	0.129948	0.721639	4.25968
	Within Groups	0.65352	24	0.02723
	Total	0.657058	25
	Anova: Single Factor, all groups, Rian
	SUMMARY
	Groups	Count	Sum	Average	Variance
	Row 1	20	21.6807	1.08404	0.0437402
	Row 2	6	7.29379	1.21563	0.093263
	Row 3	3	4.44297	1.48099	0.418006
	Row 4	12	28.4781	2.37317	0.534835
	ANOVA
	Source of Variation	SS	df	MS	F	P-value	F crit
	Between Groups	13.0921	3	4.36404	20.142	6.59002e-08	2.8588
	Within Groups	8.01658	37	0.216664
	Total	21.1087	40
	Anova: Single Factor, WT to dP, Rian
	SUMMARY
	Groups	Count	Sum	Average	Variance
	Row 1	12	28.4781	2.37317	0.534835
	Row 2	20	21.6807	1.08404	0.0437402
	ANOVA
	Source of Variation	SS	df	MS	F	P-value	F crit
	Between Groups	12.464	1	12.464	55.6907	2.56512e-08	4.17088
	Within Groups	6.71425	30	0.223808
	Total	19.1783	31
	Anova: Single Factor, WT to dBi, Rian
	SUMMARY
	Groups	Count	Sum	Average	Variance
	Row 1	3	4.44297	1.48099	0.418006
	Row 2	20	21.6807	1.08404	0.0437402
	ANOVA
	Source of Variation	SS	df	MS	F	P-value	F crit
	Between Groups	0.411062	1	0.411062	5.17811	0.0334699	4.32479
	Within Groups	1.66708	21	0.0793846
	Total	2.07814	22
	Anova: Single Factor, WT to dM, Rian
	SUMMARY
	Groups	Count	Sum	Average	Variance
	Row 1	20	21.6807	1.08404	0.0437402
	Row 2	6	7.29379	1.21563	0.093263
	ANOVA
	Source of Variation	SS	df	MS	F	P-value	F crit
	Between Groups	0.079926	1	0.079926	1.47854	0.235828	4.25968
	Within Groups	1.29738	24	0.0540574
	Total	1.3773	25
	Anova: Single Factor, all groups, Mirg
	SUMMARY
	Groups	Count	Sum	Average	Variance
	Row 1	13	14.2643	1.09725	0.106637
	Row 2	3	2.30433	0.768109	0.0600272
	Row 3	3	3.68722	1.22907	0.240412
	Row 4	11	23.6556	2.15051	0.626911
	ANOVA
	Source of Variation	SS	df	MS	F	P-value	F crit
	Between Groups	8.55116	3	2.85039	9.09366	0.00027518	2.97515
	Within Groups	8.14963	26	0.313447
	Total	16.7008	29
	Anova: Single Factor, WT to dP, Mirg
	SUMMARY
	Groups	Count	Sum	Average	Variance
	Row 1	11	23.6556	2.15051	0.626911
	Row 2	13	14.2643	1.09725	0.106637
	ANOVA
	Source of Variation	SS	df	MS	F	P-value	F crit
	Between Groups	6.60987	1	6.60987	19.2637	0.00023325	4.30095
	Within Groups	7.54876	22	0.343125
	Total	14.1586	23
	Anova: Single Factor, WT to dBi, Mirg
	SUMMARY
	Groups	Count	Sum	Average	Variance
	Row 1	3	3.68722	1.22907	0.240412
	Row 2	13	14.2643	1.09725	0.106637
	ANOVA
	Source of Variation	SS	df	MS	F	P-value	F crit
	Between Groups	0.0423549	1	0.0423549	0.336824	0.570892	4.60011
	Within Groups	1.76047	14	0.125748
	Total	1.80282	15
	Anova: Single Factor, WT to dM, Mirg
	SUMMARY
	Groups	Count	Sum	Average	Variance
	Row 1	13	14.2643	1.09725	0.106637
	Row 2	3	2.30433	0.768109	0.0600272
	ANOVA
	Source of Variation	SS	df	MS	F	P-value	F crit
	Between Groups	0.26407	1	0.26407	2.64127	0.126412	4.60011
	Within Groups	1.3997	14	0.0999785
	Total	1.66377	15

## Sheet: Fig.2b
ttest	E18.5																		min	max	median
	Dlk1	WT	0.780013	1.19247	1.0751	1.26916	0.787923	1.206	1.1925	0.896426	0.838007	1.06585	1.04006	1.07646					0.780013	1.26916	1.07048
0.0143798		ΔM	1.4733	1.20219	1.33774														1.20219	1.4733	1.33774
1.57551e-05		ΔBi	0.435363	0.244689	0.340026														0.244689	0.435363	0.340026
4.41642e-11		ΔP	0.226981	0.299295	0.123665	0.363065	0.343773	0.36382	0.136323	0.507065	0.519828	0.27563	0.308056	0.286856	0.101515	0.205081	0.71802		0.101515	0.71802	0.299295
	Gtl2	WT	1.04007	1.00569	0.956031	0.91713	1.09036	1.04709	0.895523	0.771664	1.23463	0.947686	0.779493	1.09644					0.771664	1.23463	0.980861
0.0655894		ΔM	0.843563	0.800934	0.822248														0.800934	0.843563	0.822248
1.16529e-06		ΔBi	1.72221	1.60769	1.66495														1.60769	1.72221	1.66495
3.13847e-05		ΔP	1.78501	1.96038	3.3987	1.72893	2.15586	1.8026	3.12036	1.95849	1.88424	1.87525	3.57474	1.64421	1.267	1.37661	1.3474		1.267	3.57474	1.87525
	Rian	WT	1.1647	0.915872	0.937459	1.01535	0.984887	0.95354	1.23593	0.848527	1.56416	0.770122	0.939422	0.883685					0.770122	1.56416	0.946481
0.435009		ΔM	1.10102	0.715258	0.908141														0.715258	1.10102	0.908141
0.000281382		ΔBi	1.58254	1.71339	1.64796														1.58254	1.71339	1.64796
0.000231655		ΔP	0.968182	1.41338	2.60778	1.79662	1.61508	1.2396	2.5252	1.90807	1.50822	2.05847	3.14324	1.63041	1.88983	1.33509	1.23537		0.968182	3.14324	1.63041
	Mirg	WT	1.04826	1.01315	0.941583	0.863231	1.15844	1.10803	0.720206	1.25311	1.10682	1.0888	0.814255	1.01909					0.720206	1.25311	1.03367
0.0159289		ΔM	0.807284	0.708299	0.757792														0.708299	0.807284	0.757792
0.000260511		ΔBi	1.29114	1.97464	1.63289														1.29114	1.97464	1.63289
0.000381476		ΔP	1.48101	1.75115	2.46307	1.6671	2.0706	1.61981	2.79821	1.37542	1.09486	2.2546	3.83838	1.28094	2.07522	1.51166	1.12301		1.09486	3.83838	1.6671
		Dlk1		Gtl2		Rian		Mirg
		pat	mat	pat	mat	pat	mat	pat	mat
	WT	89.9	10.1	10	90	4.65	95.35	0.766667	99.2333
	WT	87.9167	12.0833	4.58333	95.4167	2.36667	97.6333	19.5833	80.4167
	ΔP	73.8333	26.1667	54.0333	45.9667	47.35	52.65	56.6333	43.3667
	ΔP	78.6	21.4	52.2667	47.7333	43.2167	56.7833	48.64	51.36
	ΔP	66.9167	33.0833	56.9167	43.0833	46.95	53.05	47.56	52.44
	ΔP	78.5833	21.4167	48.3833	51.6167	37.375	62.625	60.525	39.475
	ΔP	76.85	23.15	53.2833	46.7167	45.375	54.625	52.2	47.8
	ΔM	91	9	2	98	4	96	2	98
	ΔM	92	8	10	90	5	95	3	97
	ΔM	90	10	3	97	9	91	1	99
		Dlk1		Gtl2		Rian		Mirg
	avg	pat	mat	pat	mat	pat	mat	pat	mat
	WT	88.9083	11.0917	7.29167	92.7083	3.50833	96.4917	10.175	89.825
	ΔP	74.9567	25.0433	52.9767	47.0233	44.0533	55.9467	53.1117	46.8883
	ΔM	91	9	5	95	6	94	2	98
	stdev
	WT	1.40243	1.40243	3.83016	3.83016	1.61456	1.61456	13.3054	13.3054
	ΔP	4.8968	4.8968	3.09584	3.09584	4.07141	4.07141	5.45453	5.45453
	ΔM	1	1	4.3589	4.3589	2.64575	2.64575	1	1
	Anova: Single Factor, all groups, Dlk1									Jarque-Bera test for normal distibution
	SUMMARY									Dlk1	WT	ΔM	ΔBi	ΔP
	Groups	Count	Sum	Average	Variance					observations	12	3	3	15
	Row 1	12	12.42	1.035	0.0292776					skewness	-0.35167	1.44884e-14	0	0.959563
	Row 2	3	4.01323	1.33774	0.0183754					kurtosis	-1.28933	#DIV/0!	#DIV/0!	1.12636
	Row 3	3	1.02008	0.340026	0.00908906					JB	1.07853	#DIV/0!	#DIV/0!	3.09484
	Row 4	15	4.77897	0.318598	0.0273695					p-value	0.583175	#DIV/0!	#DIV/0!	0.212797
										Gtl2	WT	ΔM	ΔBi	ΔP
	ANOVA									observations	12	3	3	15
	Source of Variation	SS	df	MS	F	P-value	F crit			skewness	0.0413707	4.64628e-14	3.44724e-14	1.25176
	Between Groups	5.11476	3	1.70492	65.0429	5.47844e-13	2.93403			kurtosis	0.0162681	#DIV/0!	#DIV/0!	0.515028
	Within Groups	0.760155	29	0.0262122						JB	0.00355539	#DIV/0!	#DIV/0!	4.08303
										p-value	0.998224	#DIV/0!	#DIV/0!	0.129832
	Total	5.87492	32
										Rian	WT	ΔM	ΔBi	ΔP
	Anova: Single Factor, WT to dP groups, Dlk1									observations	12	3	3	15
										skewness	1.68945	0	0	0.932891
	SUMMARY									kurtosis	3.24778	#DIV/0!	#DIV/0!	0.521594
	Groups	Count	Sum	Average	Variance					JB	10.9825	#DIV/0!	#DIV/0!	2.34575
	Row 1	15	4.77897	0.318598	0.0273695					p-value	0.00412265	#DIV/0!	#DIV/0!	0.309476
	Row 2	12	12.42	1.035	0.0292776
										Mirg	WT	ΔM	ΔBi	ΔP
										observations	12	3	3	15
	ANOVA									skewness	-0.497978	1.9984e-14	0	1.45
	Source of Variation	SS	df	MS	F	P-value	F crit			kurtosis	-0.179934	#DIV/0!	#DIV/0!	2.47657
	Between Groups	3.42152	1	3.42152	121.292	4.41642e-11	4.2417			JB	0.512153	#DIV/0!	#DIV/0!	9.08965
	Within Groups	0.705226	25	0.0282091						p-value	0.774083	#DIV/0!	#DIV/0!	0.010622
	Total	4.12675	26
	Anova: Single Factor, WT to dBi groups, Dlk1
	SUMMARY
	Groups	Count	Sum	Average	Variance
	Row 1	3	1.02008	0.340026	0.00908906
	Row 2	12	12.42	1.035	0.0292776
	ANOVA
	Source of Variation	SS	df	MS	F	P-value	F crit
	Between Groups	1.15917	1	1.15917	44.2909	1.57551e-05	4.66719
	Within Groups	0.340232	13	0.0261717
	Total	1.4994	14
	Anova: Single Factor, WT to dM groups, Dlk1
	SUMMARY
	Groups	Count	Sum	Average	Variance
	Row 1	3	4.01323	1.33774	0.0183754
	Row 2	12	12.42	1.035	0.0292776
	ANOVA
	Source of Variation	SS	df	MS	F	P-value	F crit
	Between Groups	0.21997	1	0.21997	7.96982	0.0143798	4.66719
	Within Groups	0.358804	13	0.0276003
	Total	0.578774	14
	Anova: Single Factor, all groups, Gtl2
	SUMMARY
	Groups	Count	Sum	Average	Variance
	Row 1	12	11.7818	0.981818	0.0177837
	Row 2	3	2.46674	0.822248	0.000454314
	Row 3	3	4.99485	1.66495	0.0032787
	Row 4	15	30.8798	2.05865	0.523811
	ANOVA
	Source of Variation	SS	df	MS	F	P-value	F crit
	Between Groups	9.35145	3	3.11715	11.9947	2.79085e-05	2.93403
	Within Groups	7.53645	29	0.259877
	Total	16.8879	32
	Anova: Single Factor, WT to dP, Gtl2
	SUMMARY
	Groups	Count	Sum	Average	Variance
	Row 1	15	30.8798	2.05865	0.523811
	Row 2	12	11.7818	0.981818	0.0177837
	ANOVA
	Source of Variation	SS	df	MS	F	P-value	F crit
	Between Groups	7.73049	1	7.73049	25.6691	3.13847e-05	4.2417
	Within Groups	7.52898	25	0.301159
	Total	15.2595	26
	Anova: Single Factor, WT to dBi, Gtl2
	SUMMARY
	Groups	Count	Sum	Average	Variance
	Row 1	3	4.99485	1.66495	0.0032787
	Row 2	12	11.7818	0.981818	0.0177837
	ANOVA
	Source of Variation	SS	df	MS	F	P-value	F crit
	Between Groups	1.12001	1	1.12001	72.0163	1.16529e-06	4.66719
	Within Groups	0.202178	13	0.0155522
	Total	1.32219	14
	Anova: Single Factor, WT to dM, Gtl2
	SUMMARY
	Groups	Count	Sum	Average	Variance
	Row 1	12	11.7818	0.981818	0.0177837
	Row 2	3	2.46674	0.822248	0.000454314
	ANOVA
	Source of Variation	SS	df	MS	F	P-value	F crit
	Between Groups	0.0611097	1	0.0611097	4.04228	0.0655894	4.66719
	Within Groups	0.196529	13	0.0151176
	Total	0.257639	14
	Anova: Single Factor, all groups, Rian
	SUMMARY
	Groups	Count	Sum	Average	Variance
	Row 1	12	12.2137	1.0178	0.0458059
	Row 2	3	2.72442	0.908141	0.0372037
	Row 3	3	4.94389	1.64796	0.0042801
	Row 4	15	26.8745	1.79164	0.350479
	ANOVA
	Source of Variation	SS	df	MS	F	P-value	F crit
	Between Groups	4.95441	3	1.65147	8.718	0.000281064	2.93403
	Within Groups	5.49353	29	0.189432
	Total	10.4479	32
	Anova: Single Factor, WT to dP, Rian
	SUMMARY
	Groups	Count	Sum	Average	Variance
	Row 1	15	26.8745	1.79164	0.350479
	Row 2	12	12.2137	1.0178	0.0458059
	ANOVA
	Source of Variation	SS	df	MS	F	P-value	F crit
	Between Groups	3.9921	1	3.9921	18.4458	0.000231655	4.2417
	Within Groups	5.41057	25	0.216423
	Total	9.40266	26
	Anova: Single Factor, WT to dBi, Rian
	SUMMARY
	Groups	Count	Sum	Average	Variance
	Row 1	3	4.94389	1.64796	0.0042801
	Row 2	12	12.2137	1.0178	0.0458059
	ANOVA
	Source of Variation	SS	df	MS	F	P-value	F crit
	Between Groups	0.953044	1	0.953044	24.1783	0.000281382	4.66719
	Within Groups	0.512425	13	0.0394173
	Total	1.46547	14
	Anova: Single Factor, WT to dM, Rian
	SUMMARY
	Groups	Count	Sum	Average	Variance
	Row 1	12	12.2137	1.0178	0.0458059
	Row 2	3	2.72442	0.908141	0.0372037
	ANOVA
	Source of Variation	SS	df	MS	F	P-value	F crit
	Between Groups	0.0288627	1	0.0288627	0.648855	0.435009	4.66719
	Within Groups	0.578272	13	0.0444825
	Total	0.607135	14
	Anova: Single Factor, all groups, Mirg
	SUMMARY
	Groups	Count	Sum	Average	Variance
	Row 1	12	12.135	1.01125	0.0233081
	Row 2	3	2.27337	0.757792	0.00244954
	Row 3	3	4.89867	1.63289	0.116792
	Row 4	15	28.405	1.89367	0.532696
	ANOVA
	Source of Variation	SS	df	MS	F	P-value	F crit
	Between Groups	6.7999	3	2.26663	8.2655	0.000398425	2.93403
	Within Groups	7.95261	29	0.274228
	Total	14.7525	32
	Anova: Single Factor, WT to dP, Mirg
	SUMMARY
	Groups	Count	Sum	Average	Variance
	Row 1	15	28.405	1.89367	0.532696
	Row 2	12	12.135	1.01125	0.0233081
	ANOVA
	Source of Variation	SS	df	MS	F	P-value	F crit
	Between Groups	5.19111	1	5.19111	16.8234	0.000381476	4.2417
	Within Groups	7.71413	25	0.308565
	Total	12.9052	26
	Anova: Single Factor, WT to dBi, Mirg
	SUMMARY
	Groups	Count	Sum	Average	Variance
	Row 1	3	4.89867	1.63289	0.116792
	Row 2	12	12.135	1.01125	0.0233081
	ANOVA
	Source of Variation	SS	df	MS	F	P-value	F crit
	Between Groups	0.927454	1	0.927454	24.6072	0.000260511	4.66719
	Within Groups	0.489974	13	0.0376903
	Total	1.41743	14
	Anova: Single Factor, WT to dM, Mirg
	SUMMARY
	Groups	Count	Sum	Average	Variance
	Row 1	12	12.135	1.01125	0.0233081
	Row 2	3	2.27337	0.757792	0.00244954
	ANOVA
	Source of Variation	SS	df	MS	F	P-value	F crit
	Between Groups	0.154177	1	0.154177	7.67084	0.0159289	4.66719
	Within Groups	0.261288	13	0.0200991
	Total	0.415465	14

## Sheet: Fig.2c,d,e,f
		weight	Gtl2	Dlk1	Rian	Mirg	gtl2/dlk1 ratio	dlk1/gtl2 ratio		rank weight	rank dlk1	rank gtl2	rank Rian	rank Mirg	rank dlk1/gtl2 ratio		Dlk1 to Gtl2
	WT	987.5	1.04007	0.780013	1.1647	1.04826	1.3334	0.749961									Spearman correlation	-0.616221
	WT	991.6	1.00569	1.19247	0.915872	1.01315	0.843368	1.18572									Pearson correlation	-0.680706
	WT	1179.1	0.956031	1.0751	0.937459	0.941583	0.889245	1.12455
	WT	1223.3	0.91713	1.26916	1.01535	0.863231	0.722628	1.38384									Dlk1/Gtl2 ratio to embryo weight
	WT	1232.4	1.09036	0.787923	0.984887	1.15844	1.38384	0.722628									Spearman correlation	0.563861
	WT	1127.4	1.04709	1.206	0.95354	1.10803	0.86823	1.15177									Pearson correlation	0.74771
	WT	1062.3	0.895523	1.1925	1.23593	0.720206	0.750965	1.33162
	WT	1129.6	0.771664	0.896426	0.848527	1.25311	0.860822	1.16168									Gtl2 to Rian
	WT	1312.6	1.23463	0.838007	1.16416	1.10682	1.4733	0.678749									Spearman correlation	0.672407
	WT	1331.9	0.947686	1.06585	0.770122	1.0888	0.889136	1.12469									Pearson correlation	0.886008
	WT	1302.1	0.779493	1.04006	0.939422	0.814255	0.749468	1.33428
	WT	1345.7	1.09644	1.07646	0.883685	1.01909	1.01856	0.981776									Gtl2 to Mirg
	ΔM	1086.2	0.843563	1.1733	1.10102	0.807284	0.718967	1.39088									Spearman correlation	0.769295
	ΔM	1120.4	0.800934	1.20219	0.715258	0.708299	0.666231	1.50098									Pearson correlation	0.885759
	ΔP	699.8	1.78501	0.226981	0.968182	1.48101	7.86413	0.12716		17	15	10	17	11	14
	ΔP	748.8	1.96038	0.299295	1.41338	1.75115	6.55	0.152672		16	11	5	12	7	11
	ΔP	767.7	3.3987	0.123665	2.60778	2.46307	27.4831	0.036386		14	17	2	2	3	17
	ΔP	778.8	1.72893	0.363065	1.79662	1.6671	4.76205	0.209993		13	8	11	6	8	7
	ΔP	788.8	2.15586	0.343773	1.61508	2.0706	6.27116	0.15946		12	9	4	9	5	10
	ΔP	789.4	1.8026	0.36382	1.2396	1.61981	4.95465	0.20183		11	7	9	15	9	8
	ΔP	806.8	3.12036	0.136323	2.5252	2.79821	22.8894	0.0436883		10	16	3	3	2	16
	ΔP	810.5	1.95849	0.507065	1.90807	1.37542	3.8624	0.258907		9	5	6	5	12	5
	ΔP	836.6	1.88424	0.519828	1.50822	1.09486	3.62473	0.275882		7	4	7	11	16	4
	ΔP	876.1	1.87525	0.27563	2.05847	2.2546	6.8035	0.146983		6	13	8	4	4	13
	ΔP	891.1	3.57474	0.308056	3.14324	3.83838	11.6042	0.0861757		5	10	1	1	1	15
	ΔP	894.4	1.64421	0.286856	1.63041	1.28094	5.73184	0.174464		4	12	13	8	14	9
	ΔP	964.7	1.267	0.710151	1.38983	1.07522	1.78413	0.560496		3	2	17	13	17	1
	ΔP	971.7	1.37661	0.620508	1.33509	1.51166	2.21852	0.450751		2	3	15	14	10	3
	ΔP	997.3	1.3474	0.71802	1.23537	1.12301	1.87655	0.532892		1	1	16	16	15	2
	ΔBi	827.9	1.72221	0.435363	1.58254	1.29114	3.95581	0.252793
	ΔBi	759.8	1.60769	0.244689	1.71339	1.97464	6.57033	0.152199
	Jarque-Bera test for normal distibution
		Dlk1	Gtl2	Rian	Mirg
	observations	31	31	31	31
	skewness	0.111254	1.4387	1.4135	1.87446
	kurtosis	-1.52564	1.85093	1.93459	4.21228
	JB	3.07041	15.1194	15.1572	41.072
	p-value	0.215412	0.000521039	0.000511289	1.20592e-09

## Sheet: Fig.4b
	e8.5	WT	IG-DMR ΔM	IG-CGI ΔP	double del
	observed frequency	4	4	3	3
	expected frequency	3.5	3.5	3.5	3.5
	O-E^2/E	0.0714286	0.0714286	0.0714286	0.0714286
	sum	0.285714
	CHISQ.TEST() p-value	0.962692
	P0	WT	IG-DMR ΔM	IG-CGI ΔP	double del
	observed frequency	8	1	3	7
	expected frequency	4.75	4.75	4.75	4.75
	O-E^2/E	2.22368	2.96053	0.644737	1.06579
	sum	6.89474
	CHISQ.TEST() p-value	0.0753296
	P21	WT	IG-DMR ΔM	IG-CGI ΔP	double del
	observed frequency	8	0	2	7
	expected frequency	4.25	4.25	4.25	4.25
	O-E^2/E	3.30882	4.25	1.19118	1.77941
	sum	10.5294
	CHISQ.TEST() p-value	0.0145627

## Sheet: Fig.4c
	e8.5														Jarque-Bera test for normal distibution
	WT			IG-DMR ΔM			IG-CGI ΔP			IG-DMR ΔM ; IG-CGI ΔP
	IG-CGI	IG-TRE	Gtl2-DMR	IG-CGI	IG-TRE	Gtl2-DMR	IG-CGI	IG-TRE	Gtl2-DMR	IG-CGI	IG-TRE	Gtl2-DMR			WT	IG-CGI	IG-TRE	Gtl2-DMR
avg	49.3228	41.4081	48.1441	84.8975	70.1894	74.3621	15.1811	16.3283	10.1974	#DIV/0!	11.2821	43.5918			observations	4	4	4
stdev	0.196484	1.66068	3.02027	14.3651	9.70886	14.2845	5.52734	10.829	2.79796	#DIV/0!	3.38579	1.85217			skewness	1.07244	-1.40625	0.751399
	49.1664	42.425	45.5	97.5257	76.0583	85.7083	12.8371	9.7525	10.3775	-	12.4225	42.1078			kurtosis	1.5	1.5	1.5
	49.2586	42.3075	51.4356	72.1571	57.585	77.7008	11.7676	11.24	7.71	-	13.9504	45.6675			JB	1.14176	1.69336	0.7514
	49.5433	39.4917	47.4967	97.1452	79.3358	80.5183	23.4419	32.52	14.0533	-	7.47333	43			p-value	0.565029	0.428835	0.686808
	49.3228	41.4081	48.1441	72.7619	67.7783	53.5208	12.6776	11.8008	8.64889	-	11.2821	43.5918
															IG-DMR dM	IG-CGI	IG-TRE	Gtl2-DMR
															observations	4	4	4
	ttest	IG-CGI	IG-TRE	Gtl2-DMR											skewness	-0.000927185	-0.764261	-1.67457
	WT to dM IG-DMR	0.00257116	0.00107986	0.0111328											kurtosis	-5.98764	-0.947971	3.05652
	WT to dP CGI	1.72023e-05	0.0037073	9.15495e-07											JB	5.9753	0.539172	3.4265
	WT to double del	#DIV/0!	1.15426e-06	0.0198822											p-value	0.0504058	0.763696	0.180279
															IG-CGI dP	IG-CGI	IG-TRE	Gtl2-DMR
															observations	4	4	4
															skewness	1.95573	1.96137	1.16361
															kurtosis	3.86362	3.87828	0.918146
															JB	5.03785	5.0715	1.04315
															p-value	0.0805463	0.0792022	0.593584
															double del	IG-CGI	IG-TRE	Gtl2-DMR
															observations	0	4	4
															skewness	#DIV/0!	-1.09717	1.05407
															kurtosis	#DIV/0!	1.5	1.5
															JB	#DIV/0!	1.17752	1.11571
															p-value	#DIV/0!	0.555015	0.572436
CGI	WT	49.1664	49.2586	49.5433	49.3228
	IG-DMR ΔM	97.5257	72.1571	97.1452	72.7619
	IG-CGI ΔP	12.8371	11.7676	23.4419	12.6776
	double del	-	-	-	-
TRE	WT	42.425	42.3075	39.4917	41.4081
	IG-DMR ΔM	76.0583	57.585	79.3358	67.7783
	IG-CGI ΔP	9.7525	11.24	32.52	11.8008
	double del	12.4225	13.9504	7.47333	11.2821
Gtl2-DMR	WT	45.5	51.4356	47.4967	48.1441
	IG-DMR ΔM	85.7083	77.7008	80.5183	53.5208
	IG-CGI ΔP	10.3775	7.71	14.0533	8.64889
	double del	42.1078	45.6675	43	43.5918
	Anova: Single Factor, all groups, IG-CGI
	SUMMARY
	Groups	Count	Sum	Average	Variance
	Row 1	4	197.291	49.3228	0.0257374
	Row 2	4	339.59	84.8975	206.356
	Row 3	4	60.7243	15.1811	30.5514
	ANOVA
	Source of Variation	SS	df	MS	F	P-value	F crit
	Between Groups	9722.13	2	4861.06	61.5498	5.62386e-06	4.25649
	Within Groups	710.8	9	78.9778
	Total	10432.9	11
	Anova: Single Factor, WT to IG-DMR dM, IG-CGI
	SUMMARY
	Groups	Count	Sum	Average	Variance
	Row 1	4	197.291	49.3228	0.0257374
	Row 2	4	339.59	84.8975	206.356
	ANOVA
	Source of Variation	SS	df	MS	F	P-value	F crit
	Between Groups	2531.12	1	2531.12	24.5285	0.00257116	5.98738
	Within Groups	619.145	6	103.191
	Total	3150.27	7
	Anova: Single Factor, WT to IG-CGI dP, IG-CGI
	SUMMARY
	Groups	Count	Sum	Average	Variance
	Row 1	4	197.291	49.3228	0.0257374
	Row 2	4	60.7243	15.1811	30.5514
	ANOVA
	Source of Variation	SS	df	MS	F	P-value	F crit
	Between Groups	2331.31	1	2331.31	152.487	1.72023e-05	5.98738
	Within Groups	91.7315	6	15.2886
	Total	2423.04	7
	Anova: Single Factor, all groups, IG-TRE
	SUMMARY
	Groups	Count	Sum	Average	Variance
	Row 1	4	165.632	41.4081	1.83857
	Row 2	4	280.757	70.1894	94.2619
	Row 3	4	65.3133	16.3283	117.267
	Row 4	4	45.1283	11.2821	7.64238
	ANOVA
	Source of Variation	SS	df	MS	F	P-value	F crit
	Between Groups	8761.48	3	2920.49	52.8572	3.4466e-07	3.49029
	Within Groups	663.03	12	55.2525
	Total	9424.51	15
	Anova: Single Factor, WT to IG-DMR dM, IG-TRE
	SUMMARY
	Groups	Count	Sum	Average	Variance
	Row 1	4	165.632	41.4081	1.83857
	Row 2	4	280.757	70.1894	94.2619
	ANOVA
	Source of Variation	SS	df	MS	F	P-value	F crit
	Between Groups	1656.73	1	1656.73	34.4791	0.00107986	5.98738
	Within Groups	288.301	6	48.0502
	Total	1945.03	7
	Anova: Single Factor, WT to IG-CGI dP, IG-TRE
	SUMMARY
	Groups	Count	Sum	Average	Variance
	Row 1	4	165.632	41.4081	1.83857
	Row 2	4	65.3133	16.3283	117.267
	ANOVA
	Source of Variation	SS	df	MS	F	P-value	F crit
	Between Groups	1257.98	1	1257.98	21.1239	0.0037073	5.98738
	Within Groups	357.317	6	59.5528
	Total	1615.3	7
	Anova: Single Factor, WT to double del, IG-TRE
	SUMMARY
	Groups	Count	Sum	Average	Variance
	Row 1	4	45.1283	11.2821	7.64238
	Row 2	4	165.632	41.4081	1.83857
	ANOVA
	Source of Variation	SS	df	MS	F	P-value	F crit
	Between Groups	1815.15	1	1815.15	382.904	1.15426e-06	5.98738
	Within Groups	28.4429	6	4.74048
	Total	1843.59	7
	Anova: Single Factor, all groups, Gtl2-DMR
	SUMMARY
	Groups	Count	Sum	Average	Variance
	Row 1	4	192.576	48.1441	6.08137
	Row 2	4	297.448	74.3621	204.047
	Row 3	4	40.7897	10.1974	7.82857
	Row 4	4	174.367	43.5918	2.28703
	ANOVA
	Source of Variation	SS	df	MS	F	P-value	F crit
	Between Groups	8327.15	3	2775.72	50.4116	4.48051e-07	3.49029
	Within Groups	660.733	12	55.0611
	Total	8987.88	15
	Anova: Single Factor, WT to IG-DMR dM, Gtl2-DMR
	SUMMARY
	Groups	Count	Sum	Average	Variance
	Row 1	4	192.576	48.1441	6.08137
	Row 2	4	297.448	74.3621	204.047
	ANOVA
	Source of Variation	SS	df	MS	F	P-value	F crit
	Between Groups	1374.77	1	1374.77	13.085	0.0111328	5.98738
	Within Groups	630.386	6	105.064
	Total	2005.15	7
	Anova: Single Factor, WT to IG-CGI dP, Gtl2-DMR
	SUMMARY
	Groups	Count	Sum	Average	Variance
	Row 1	4	192.576	48.1441	6.08137
	Row 2	4	40.7897	10.1974	7.82857
	ANOVA
	Source of Variation	SS	df	MS	F	P-value	F crit
	Between Groups	2879.9	1	2879.9	414.077	9.15495e-07	5.98738
	Within Groups	41.7298	6	6.95497
	Total	2921.63	7
	Anova: Single Factor, WT to double del, Gtl2-DMR
	SUMMARY
	Groups	Count	Sum	Average	Variance
	Row 1	4	174.367	43.5918	2.28703
	Row 2	4	192.576	48.1441	6.08137
	ANOVA
	Source of Variation	SS	df	MS	F	P-value	F crit
	Between Groups	41.4471	1	41.4471	9.90563	0.0198822	5.98738
	Within Groups	25.1052	6	4.1842
	Total	66.5523	7

## Sheet: Fig.4d
	P21 (3 weeks)														Jarque-Bera test for normal distibution
	WT			IG-DMR ΔM			IG-CGI ΔP			IG-DMR ΔM ; IG-CGI ΔP
	IG-CGI	IG-TRE	Gtl2-DMR	IG-CGI	IG-TRE	Gtl2-DMR	IG-CGI	IG-TRE	Gtl2-DMR	IG-CGI	IG-TRE	Gtl2-DMR			WT	IG-CGI	IG-TRE	Gtl2-DMR
avg	57.4986	68.0558	54.6213	93.7671	77.055	75.135	16.8246	52.4911	24.1272	#DIV/0!	52.331	61.425			observations	8	8	8
stdev	4.99609	6.90089	16.1349	#DIV/0!	#DIV/0!	#DIV/0!	4.65533	23.5627	2.38704	#DIV/0!	14.429	16.2474			skewness	1.29551	-0.474583	-1.93292
	56.7736	74.5637	59.7125	93.7671	77.055	75.135	19.95	72.8175	26.8375	-	62.505	80.6138			kurtosis	2.59715	-0.760525	4.27563
	58.9929	75.9375	65.885				11.4743	26.665	23.2063	-	70.2338	85.9825			JB	4.48619	0.493105	11.0753
	58.8707	74.37	18.3175				19.0495	57.9908	22.3378	-	65.7975	60.82			p-value	0.106129	0.78149	0.00393585
	57.7614	56.3012	62.3413							-	49.0237	57.4367
	53.2286	63.2	47.5244							-	49.0767	55.9089			IG-DMR dM	IG-CGI	IG-TRE	Gtl2-DMR
	51.5824	66.7162	55.8778							-	32.5592	44.8975			observations	1	1	1
	54.8133	63.3867	57.46							-	37.1208	44.3158			skewness	#DIV/0!	#DIV/0!	#DIV/0!
	67.9662	69.9712	69.8522												kurtosis	#DIV/0!	#DIV/0!	#DIV/0!
															JB	#DIV/0!	#DIV/0!	#DIV/0!
															p-value	#DIV/0!	#DIV/0!	#DIV/0!
															IG-CGI dP	IG-CGI	IG-TRE	Gtl2-DMR
															observations	3	3	3
	ttest	IG-CGI	IG-TRE	Gtl2-DMR											skewness	-1.65943	-0.993116	1.4777
	WT to dM IG-DMR	#DIV/0!	#DIV/0!	#DIV/0!											kurtosis	#DIV/0!	#DIV/0!	#DIV/0!
	WT to dP CGI	6.66292e-07	0.102883	0.0116327											JB	#DIV/0!	#DIV/0!	#DIV/0!
	WT to double del	#DIV/0!	0.0164182	0.431334											p-value	#DIV/0!	#DIV/0!	#DIV/0!
															double del	IG-CGI	IG-TRE	Gtl2-DMR
															observations	0	7	7
															skewness	#DIV/0!	-0.161983	0.65942
															kurtosis	#DIV/0!	-1.60053	-0.974996
															JB	#DIV/0!	0.777775	0.784571
															p-value	#DIV/0!	0.677811	0.675511
CGI	WT	56.7736	58.9929	58.8707	57.7614	53.2286	51.5824	54.8133	67.9662
	IG-DMR ΔM	93.7671									WT	56.7736	58.9929	58.8707	57.7614	53.2286	51.5824	54.8133	67.9662
	IG-CGI ΔP	19.95	11.4743	19.0495							IG-CGI ΔP	19.95	11.4743	19.0495
	double del	-	-	-	-	-	-	-
TRE	WT	74.5637	75.9375	74.37	56.3012	63.2	66.7162	63.3867	69.9712		double del	62.505	70.2338	65.7975	49.0237	49.0767	32.5592	37.1208
	IG-DMR ΔM	77.055									WT	74.5637	75.9375	74.37	56.3012	63.2	66.7162	63.3867	69.9712
	IG-CGI ΔP	72.8175	26.665	57.9908							IG-CGI ΔP	72.8175	26.665	57.9908
	double del	62.505	70.2338	65.7975	49.0237	49.0767	32.5592	37.1208
Gtl2-DMR	WT	59.7125	65.885	18.3175	62.3413	47.5244	55.8778	57.46	69.8522		double del	80.6138	85.9825	60.82	57.4367	55.9089	44.8975	44.3158
	IG-DMR ΔM	75.135									WT	59.7125	65.885	18.3175	62.3413	47.5244	55.8778	57.46	69.8522
	IG-CGI ΔP	26.8375	23.2063	22.3378							IG-CGI ΔP	26.8375	23.2063	22.3378
	double del	80.6138	85.9825	60.82	57.4367	55.9089	44.8975	44.3158
	Anova: Single Factor, all groups, IG-CGI
	SUMMARY
	Groups	Count	Sum	Average	Variance
	Row 1	8	459.989	57.4986	24.9609
	Row 2	1	93.7671	93.7671	#DIV/0!
	Row 3	3	50.4738	16.8246	21.6721
	ANOVA
	Source of Variation	SS	df	MS	F	P-value	F crit
	Between Groups	5665.73	2	2832.86	116.915	3.63266e-07	4.25649
	Within Groups	218.07	9	24.23
	Total	5883.8	11
	Anova: Single Factor, WT to IG-DMR dM, IG-CGI
	SUMMARY
	Groups	Count	Sum	Average	Variance
	Row 1	8	459.989	57.4986	24.9609
	Row 2	1	93.7671	93.7671	#DIV/0!
	ANOVA
	Source of Variation	SS	df	MS	F	P-value	F crit
	Between Groups	1169.25	1	1169.25	46.8433	0.000243259	5.59145
	Within Groups	174.726	7	24.9609
	Total	1343.97	8
	Anova: Single Factor, WT to IG-CGI dP, IG-CGI
	SUMMARY
	Groups	Count	Sum	Average	Variance
	Row 1	8	459.989	57.4986	24.9609
	Row 2	3	50.4738	16.8246	21.6721
	ANOVA
	Source of Variation	SS	df	MS	F	P-value	F crit
	Between Groups	3609.55	1	3609.55	148.97	6.66292e-07	5.11736
	Within Groups	218.07	9	24.23
	Total	3827.62	10
	Anova: Single Factor, all groups, IG-TRE
	SUMMARY
	Groups	Count	Sum	Average	Variance
	Row 1	8	544.447	68.0558	47.6223
	Row 2	1	77.055	77.055	#DIV/0!
	Row 3	3	157.473	52.4911	555.199
	Row 4	7	366.317	52.331	208.195
	ANOVA
	Source of Variation	SS	df	MS	F	P-value	F crit
	Between Groups	1389.42	3	463.14	2.57977	0.0922242	3.28738
	Within Groups	2692.92	15	179.528
	Total	4082.34	18
	Anova: Single Factor, WT to IG-DMR dM, IG-TRE
	SUMMARY
	Groups	Count	Sum	Average	Variance
	Row 1	8	544.447	68.0558	47.6223
	Row 2	1	77.055	77.055	#DIV/0!
	ANOVA
	Source of Variation	SS	df	MS	F	P-value	F crit
	Between Groups	71.9867	1	71.9867	1.51162	0.258611	5.59145
	Within Groups	333.356	7	47.6223
	Total	405.343	8
	Anova: Single Factor, WT to IG-CGI dP, IG-TRE
	SUMMARY
	Groups	Count	Sum	Average	Variance
	Row 1	8	544.447	68.0558	47.6223
	Row 2	3	157.473	52.4911	555.199
	ANOVA
	Source of Variation	SS	df	MS	F	P-value	F crit
	Between Groups	528.569	1	528.569	3.29497	0.102883	5.11736
	Within Groups	1443.75	9	160.417
	Total	1972.32	10
	Anova: Single Factor, WT to double del, IG-TRE
	SUMMARY
	Groups	Count	Sum	Average	Variance
	Row 1	7	366.317	52.331	208.195
	Row 2	8	544.447	68.0558	47.6223
	ANOVA
	Source of Variation	SS	df	MS	F	P-value	F crit
	Between Groups	923.148	1	923.148	7.58341	0.0164182	4.66719
	Within Groups	1582.52	13	121.733
	Total	2505.67	14
	Anova: Single Factor, all groups, Gtl2-DMR
	SUMMARY
	Groups	Count	Sum	Average	Variance
	Row 1	8	436.971	54.6213	260.334
	Row 2	1	75.135	75.135	#DIV/0!
	Row 3	3	72.3815	24.1272	5.69795
	Row 4	7	429.975	61.425	263.977
	ANOVA
	Source of Variation	SS	df	MS	F	P-value	F crit
	Between Groups	3505.84	3	1168.61	5.12911	0.0122083	3.28738
	Within Groups	3417.6	15	227.84
	Total	6923.44	18
	Anova: Single Factor, WT to IG-DMR dM, Gtl2-DMR
	SUMMARY
	Groups	Count	Sum	Average	Variance
	Row 1	8	436.971	54.6213	260.334
	Row 2	1	75.135	75.135	#DIV/0!
	ANOVA
	Source of Variation	SS	df	MS	F	P-value	F crit
	Between Groups	374.054	1	374.054	1.43682	0.269655	5.59145
	Within Groups	1822.34	7	260.334
	Total	2196.39	8
	Anova: Single Factor, WT to IG-CGI dP, Gtl2-DMR
	SUMMARY
	Groups	Count	Sum	Average	Variance
	Row 1	8	436.971	54.6213	260.334
	Row 2	3	72.3815	24.1272	5.69795
	ANOVA
	Source of Variation	SS	df	MS	F	P-value	F crit
	Between Groups	2028.86	1	2028.86	9.95768	0.0116327	5.11736
	Within Groups	1833.73	9	203.748
	Total	3862.59	10
	Anova: Single Factor, WT to double del, Gtl2-DMR
	SUMMARY
	Groups	Count	Sum	Average	Variance
	Row 1	7	429.975	61.425	263.977
	Row 2	8	436.971	54.6213	260.334
	ANOVA
	Source of Variation	SS	df	MS	F	P-value	F crit
	Between Groups	172.816	1	172.816	0.659566	0.431334	4.66719
	Within Groups	3406.2	13	262.015
	Total	3579.02	14

## Sheet: Fig.4e
ttest	E8.5						min	max	median
	Dlk1	WT	1	1.1	0.9		0.9	1.1	1						Jarque-Bera test for normal distibution
0.00458831		IGDMR-ΔM	1.72441	2.21484	2.29969		1.72441	2.29969	2.21484
0.000305811		IG-CGI-ΔP	0.138857	0.26494	0.201898		0.138857	0.26494	0.201898						Dlk1	WT	IGDMR-ΔM	IG-CGI-ΔP	double del
0.658769		double del	0.779907	1.39896	1.08943		0.779907	1.39896	1.08943						observations	3	3	3	3
	Gtl2	WT	1	1.1	0.9		0.9	1.1	1						skewness	4.4964e-15	-1.58774	1.9984e-15	1.9984e-15
0.00111573		IGDMR-ΔM	0.246884	0.434045	0.290271		0.246884	0.434045	0.290271						kurtosis	#DIV/0!	#DIV/0!	#DIV/0!	#DIV/0!
0.000770636		IG-CGI-ΔP	1.5751	1.52362	1.54936		1.52362	1.5751	1.54936						JB	#DIV/0!	#DIV/0!	#DIV/0!	#DIV/0!
0.492219		double del	0.861052	1.38236	1.12171		0.861052	1.38236	1.12171						p-value	#DIV/0!	#DIV/0!	#DIV/0!	#DIV/0!
	Rian	WT	1	1.2	0.8		0.8	1.2	1
0.00196185		IGDMR-ΔM	0.122511	0.159634	0.187378		0.122511	0.187378	0.159634						Gtl2	WT	IGDMR-ΔM	IG-CGI-ΔP	double del
0.0204083		IG-CGI-ΔP	1.52362	1.38589	1.45475		1.38589	1.52362	1.45475						observations	3	3	3	3
0.825589		double del	0.84483	1.23064	1.03774		0.84483	1.23064	1.03774						skewness	4.4964e-15	1.35774	0	-1.9984e-15
	Mirg	WT	1	1.1	0.9		0.9	1.1	1						kurtosis	#DIV/0!	#DIV/0!	#DIV/0!	#DIV/0!
0.000146716		IGDMR-ΔM	0.166212	0.193575	0.162357		0.162357	0.193575	0.166212						JB	#DIV/0!	#DIV/0!	#DIV/0!	#DIV/0!
0.00433147		IG-CGI-ΔP	1.38589	1.321	1.35345		1.321	1.38589	1.35345						p-value	#DIV/0!	#DIV/0!	#DIV/0!	#DIV/0!
0.612473		double del	0.843085	1.321	1.08204		0.843085	1.321	1.08204
															Rian	WT	IGDMR-ΔM	IG-CGI-ΔP	double del
															observations	3	3	3	3
															skewness	0	-0.428282	-2.94764e-14	0
															kurtosis	#DIV/0!	#DIV/0!	#DIV/0!	#DIV/0!
															JB	#DIV/0!	#DIV/0!	#DIV/0!	#DIV/0!
															p-value	#DIV/0!	#DIV/0!	#DIV/0!	#DIV/0!
															Mirg	WT	IGDMR-ΔM	IG-CGI-ΔP	double del
															observations	3	3	3	3
															skewness	4.4964e-15	1.63263	-3.04756e-14	-1.9984e-15
															kurtosis	#DIV/0!	#DIV/0!	#DIV/0!	#DIV/0!
															JB	#DIV/0!	#DIV/0!	#DIV/0!	#DIV/0!
															p-value	#DIV/0!	#DIV/0!	#DIV/0!	#DIV/0!
	Anova: Single Factor, all groups, Dlk1
	SUMMARY
	Groups	Count	Sum	Average	Variance
	Row 1	3	3	1	0.01
	Row 2	3	6.23895	2.07965	0.0964436
	Row 3	3	0.605695	0.201898	0.00397427
	Row 4	3	3.2683	1.08943	0.0958058
	ANOVA
	Source of Variation	SS	df	MS	F	P-value	F crit
	Between Groups	5.3286	3	1.7762	34.4519	6.36427e-05	4.06618
	Within Groups	0.412447	8	0.0515559
	Total	5.74105	11
	Anova: Single Factor, WT to IG-DMR dM, Dlk1
	SUMMARY
	Groups	Count	Sum	Average	Variance
	Row 1	3	3	1	0.01
	Row 2	3	6.23895	2.07965	0.0964436
	ANOVA
	Source of Variation	SS	df	MS	F	P-value	F crit
	Between Groups	1.74846	1	1.74846	32.8524	0.00458831	7.70865
	Within Groups	0.212887	4	0.0532218
	Total	1.96135	5
	Anova: Single Factor, WT to IG-CGI dP, Dlk1
	SUMMARY
	Groups	Count	Sum	Average	Variance
	Row 1	3	3	1	0.01
	Row 2	3	0.605695	0.201898	0.00397427
	ANOVA
	Source of Variation	SS	df	MS	F	P-value	F crit
	Between Groups	0.955449	1	0.955449	136.744	0.000305811	7.70865
	Within Groups	0.0279485	4	0.00698714
	Total	0.983398	5
	Anova: Single Factor, WT to double del, Dlk1
	SUMMARY
	Groups	Count	Sum	Average	Variance
	Row 1	3	3.2683	1.08943	0.0958058
	Row 2	3	3	1	0.01
	ANOVA
	Source of Variation	SS	df	MS	F	P-value	F crit
	Between Groups	0.0119972	1	0.0119972	0.226777	0.658769	7.70865
	Within Groups	0.211612	4	0.0529029
	Total	0.223609	5
	Anova: Single Factor, all groups, Gtl2
	SUMMARY
	Groups	Count	Sum	Average	Variance
	Row 1	3	3	1	0.01
	Row 2	3	0.9712	0.323733	0.00959714
	Row 3	3	4.64809	1.54936	0.000662626
	Row 4	3	3.36513	1.12171	0.0679417
	ANOVA
	Source of Variation	SS	df	MS	F	P-value	F crit
	Between Groups	2.32183	3	0.773943	35.0989	5.94235e-05	4.06618
	Within Groups	0.176403	8	0.0220504
	Total	2.49823	11
	Anova: Single Factor, WT to IG-DMR dM, Gtl2
	SUMMARY
	Groups	Count	Sum	Average	Variance
	Row 1	3	3	1	0.01
	Row 2	3	0.9712	0.323733	0.00959714
	ANOVA
	Source of Variation	SS	df	MS	F	P-value	F crit
	Between Groups	0.686005	1	0.686005	70.0107	0.00111573	7.70865
	Within Groups	0.0391943	4	0.00979857
	Total	0.7252	5
	Anova: Single Factor, WT to IG-CGI dP, Gtl2
	SUMMARY
	Groups	Count	Sum	Average	Variance
	Row 1	3	4.64809	1.54936	0.000662626
	Row 2	3	3	1	0.01
	ANOVA
	Source of Variation	SS	df	MS	F	P-value	F crit
	Between Groups	0.452699	1	0.452699	84.9133	0.000770636	7.70865
	Within Groups	0.0213253	4	0.00533131
	Total	0.474025	5
	Anova: Single Factor, WT to double del, Gtl2
	SUMMARY
	Groups	Count	Sum	Average	Variance
	Row 1	3	3	1	0.01
	Row 2	3	3.36513	1.12171	0.0679417
	ANOVA
	Source of Variation	SS	df	MS	F	P-value	F crit
	Between Groups	0.0222195	1	0.0222195	0.570156	0.492219	7.70865
	Within Groups	0.155883	4	0.0389708
	Total	0.178103	5
	Anova: Single Factor, all groups, Rian
	SUMMARY
	Groups	Count	Sum	Average	Variance
	Row 1	3	3	1	0.04
	Row 2	3	0.469522	0.156507	0.00105926
	Row 3	3	4.36426	1.45475	0.00474267
	Row 4	3	3.11321	1.03774	0.0372128
	ANOVA
	Source of Variation	SS	df	MS	F	P-value	F crit
	Between Groups	2.66671	3	0.888905	42.8312	2.83516e-05	4.06618
	Within Groups	0.166029	8	0.0207537
	Total	2.83274	11
	Anova: Single Factor, WT to IG-DMR dM, Rian
	SUMMARY
	Groups	Count	Sum	Average	Variance
	Row 1	3	3	1	0.04
	Row 2	3	0.469522	0.156507	0.00105926
	ANOVA
	Source of Variation	SS	df	MS	F	P-value	F crit
	Between Groups	1.06722	1	1.06722	51.9844	0.00196185	7.70865
	Within Groups	0.0821185	4	0.0205296
	Total	1.14934	5
	Anova: Single Factor, WT to IG-CGI dP, Rian
	SUMMARY
	Groups	Count	Sum	Average	Variance
	Row 1	3	3	1	0.04
	Row 2	3	4.36426	1.45475	0.00474267
	ANOVA
	Source of Variation	SS	df	MS	F	P-value	F crit
	Between Groups	0.310202	1	0.310202	13.8661	0.0204083	7.70865
	Within Groups	0.0894853	4	0.0223713
	Total	0.399688	5
	Anova: Single Factor, WT to double del, Rian
	SUMMARY
	Groups	Count	Sum	Average	Variance
	Row 1	3	3.11321	1.03774	0.0372128
	Row 2	3	3	1	0.04
	ANOVA
	Source of Variation	SS	df	MS	F	P-value	F crit
	Between Groups	0.00213604	1	0.00213604	0.0553287	0.825589	7.70865
	Within Groups	0.154426	4	0.0386064
	Total	0.156562	5
	Anova: Single Factor, all groups, Mirg
	SUMMARY
	Groups	Count	Sum	Average	Variance
	Row 1	3	3	1	0.01
	Row 2	3	0.522143	0.174048	0.000289704
	Row 3	3	4.06034	1.35345	0.00105247
	Row 4	3	3.24613	1.08204	0.0571016
	ANOVA
	Source of Variation	SS	df	MS	F	P-value	F crit
	Between Groups	2.32721	3	0.775737	45.3357	2.29112e-05	4.06618
	Within Groups	0.136888	8	0.017111
	Total	2.4641	11
	Anova: Single Factor, WT to IG-DMR dM, Mirg
	SUMMARY
	Groups	Count	Sum	Average	Variance
	Row 1	3	3	1	0.01
	Row 2	3	0.522143	0.174048	0.000289704
	ANOVA
	Source of Variation	SS	df	MS	F	P-value	F crit
	Between Groups	1.0233	1	1.0233	198.897	0.000146716	7.70865
	Within Groups	0.0205794	4	0.00514485
	Total	1.04388	5
	Anova: Single Factor, WT to IG-CGI dP, Mirg
	SUMMARY
	Groups	Count	Sum	Average	Variance
	Row 1	3	3	1	0.01
	Row 2	3	4.06034	1.35345	0.00105247
	ANOVA
	Source of Variation	SS	df	MS	F	P-value	F crit
	Between Groups	0.187386	1	0.187386	33.9084	0.00433147	7.70865
	Within Groups	0.0221049	4	0.00552624
	Total	0.209491	5
	Anova: Single Factor, WT to double del, Mirg
	SUMMARY
	Groups	Count	Sum	Average	Variance
	Row 1	3	3.24613	1.08204	0.0571016
	Row 2	3	3	1	0.01
	ANOVA
	Source of Variation	SS	df	MS	F	P-value	F crit
	Between Groups	0.0100969	1	0.0100969	0.300943	0.612473	7.70865
	Within Groups	0.134203	4	0.0335508
	Total	0.1443	5

[truncated: 8 more sheets: Extended Data Fig.2b, Extended Data Fig.2c, Extended Data Fig.2f, Extended Data Fig.2g, Extended Data Fig.4b, Extended Data Fig.5c,d, Extended Data Fig.5e, Extended Data Fig.5f]
